# Supplementary material for: Folate-producing bifidobacteria: metabolism, genetics, and relevance
Source: Microbiome Res Rep. 2023 Dec 12;3(1):11. doi: 10.20517/mrr.2023.59 (PMC10917623; doi:10.20517/mrr.2023.59)
Supplement: Supplementary file 1 [file mrr-3-1-11-SupplementaryMaterials.xlsx]

## Sheet: Supplementary Table 1
Supplementary Table 1. Occurrence of enzymes involved in the biosynthetic pathway of folate in Homo sapiens, mammals, bacteria, and plants. Data was obtained using the software BRENDA (Braunschweiger Enzymdatenbank) (https://www.brenda-enzymes.org/).
EC	Enzyme Full Name	H. Sapiens	Mammals	Bacteria	Plants
2.5.1.54	3-deoxy-7-phosphoheptulonate synthase			X*	X
4.2.3.4	3-dehydroquinate synthase			X	X
4.2.1.10	3-6dehydroquinate dehydratase I			X	X
1.1.1.25	shikimate dehydrogenase			X	X
2.7.1.71	shikimate kinase			X	X
2.5.1.19	3-phosphoshikimate 1-carboxyvinyltransferase			X	X
4.2.3.5	chorismate synthase			X	X
2.6.1.85	aminodeoxychorismate synthase			X	X
4.1.3.38	aminodeoxychorismate lyase			X	X
3.5.4.16	guanosine triphosphate (GTP)cyclohydrolase	X	X	X
3.6.1.67	dihydroneopterin triphosphate diphosphatase			X	X
4.1.2.25	dihydroneopterin aldolase			X	X
2.7.6.3	2-amino-4-hydroxy-6-hydroxymethyldihydropteridine diphosphokinase			X	X
2.5.1.15	dihydropteroate synthase			X	X
6.3.2.12	dihydrofolate synthase			X	X
6.3.2.17	tetrahydrofolate synthase	X	X	X	X
1.5.1.3	dihydrofolate reductase	X	X	X	X
*, X means presence of the gene.

## Sheet: Supplementary Table 2
	Supplementary Table 2. Genes and enzymes for the biosynthesis of DHPPP, THF-polyglutamate, chorismate, and pABA predicted from the sequenced genomes of genus Bifidobacterium. Abbreviations: pABA, para-aminobenzoic acid; DHPPP, 6-hydroxymethyl-7,8-dihydropterin pyrophosphate; THF, tetrahydrofolate.
		Chorismate pathway							pABA pathway		DHPPP pathway					THF-polyglu pathway
		aroG 2.5.1.54	aroBK 4.2.3.4	aroQ 4.2.1.10	aroE 1.1.1.25	aroBK 2.7.1.71	aroA 2.5.1.19	aroC 4.2.3.5	pabA 2.6.1.85	pabC 4.1.3.38	folE 3.5.4.16	3.1.3.1	3.6.1.-	folBK 4.1.2.25	folBK 2.7.63	folP 2.5.1.15	folC 6.3.2.12/17	dfrA 1.5.1.3
Bat	B.vespertilionis RST16T	0.8448	0.7428	0.8687	0.6431	0.7428	0.7407	0.841	0.8551	0.5981	0.2879	0.6231	0.6146	0.483	0.483	0.3333	0.8157	0.6789
	B.rousetti RST9T	0.8608	0.8019	0.8483	0.582	0.8019	0.7568	0.8564	0.8491	0.776	0.773	0.8869	0.6324	0.5882	0.5882	0.7653	0.7961	0.7352
Non Human Primates	B. vansinderenii Tam10BT	0.8031	0.7201	0.8699	0.5143	0.7201	0.7295	0.8667	0.8294	0.2857	0.7906	0.6052	0.6173	0.5857	0.5857	0.7413	0.6886	0.6486
	B. tissieri MRM_5.18T	0.7923	0.7164	0.8767	0.5079	0.7164	0.725	0.8667	0.8341	0.2394	0.7677	0.6927	0.5902	0.5629	0.5629	0.7257	0.7013	0.6457
	B. simiarum TRI 7T	0.7949	0.6816	0.8299	0.5079	0.6816	0.7048	0.841	0.8019	0.3514	0.7549	0.283	0.5913	0.5988	0.5988	0.7645	0.7019	0.6697					0-25%
	B. stellenboschense AFB23-3T	0.8779	0.8278	0.8493	0.6012	0.8278	0.7411	0.841	0.8598	0.7816	0.75	0.6459	0.6907	0.6214	0.6214	0.7724	0.8188	0.7014					26-50%
	B. scaligerum TRE DT	0.87	0.806	0.8699	0.5888	0.806	0.7654	0.8718	0.8692	0.4167	0.773	0.4074	0.6231	0.5731	0.5731	0.7232	0.7793	0.7397					51-75%
	B. saguini AFB23-1T	0.8495	0.7966	0.8716	0.6087	0.7966	0.7995	0.8513	0.8645	0.359	0.7568	0.2459	0.6515	0.5747	0.5747	0.7491	0.7627	0.7123					76-100%
	B. reuteri AFB22-1T	0.8568	0.8116	0.863	0.5975	0.8116	0.7745	0.8388	0.8868	0.3421	0.7622	0.2981	0.806	0.5551	0.5551	0.7517	0.7934	0.7123
	B. moukalabense GG01T	0.9112	0.898	0.9184	0.6857	0.898	0.8594	0.937	0.8514	0.8801	0.9296	0.6515	0.7437	0.7253	0.7253	0.8478	0.9142	0.8552					Folate synthesis
	B. myosotis MRM 5.9T	0.875	0.8182	0.8621	0.6062	0.8182	0.779	0.8338	0.8271	0.7399	0.7705	0.646	0.6567	0.5586	0.5586	0.7387	0.7464	0.7352					Need pABA for folate synthesis
	B. parmae Uis4ET	0.8753	0.8241	0.8425	0.595	0.8241	0.7388	0.8505	0.8095	0.7848	0.7609	0.25	0.6701	0.5573	0.5573	0.7732	0.8121	0.7045					No folate synthesis
	B. primatium TRE 1T	0.7944	0.6978	0.8027	0.5032	0.6978	0.6682	0.8564	0.8066	0.2287	0.7861	0.6033	0.5385	0.5864	0.5864	0.737	0.6975	0.6351
	B. margollesii Uis1BT	0.7821	0.6946	0.8299	0.511	0.6946	0.7016	0.8388	0.8538	0.375	0.7957	0.3966	0.602	0.571	0.571	0.7289	0.6934	0.6516
	B. lemurum LMC 13T	0.8156	0.8153	0.8716	0.6296	0.8153	0.7675	0.8589	0.8879	0.3115	0.3889	0.6332	0.633	0.7548	0.7548	0.3721	0.784	0.7294
	B. hapali MRM_8.14T	0.8571	0.7952	0.8311	0.5281	0.7952	0.7414	0.8367	0.8598	0.2785	0.828	0.5884	0.6508	0.5682	0.5682	0.7641	0.8199	0.7306
	B. imperatoris Tam1GT	0.8469	0.7985	0.8784	0.6118	0.7985	0.8029	0.8489	0.8726	0.359	0.7568	0.2459	0.6465	0.5728	0.5728	0.7422	0.8305	0.7123
	B. eulemuris LMM_E3T	0.8156	0.8175	0.8784	0.6099	0.8175	0.7681	0.8564	0.8598	0.4062	0.3889	0.3125	0.6368	0.7338	0.7338	0.3721	0.7866	0.7202
	B. felsineum TRE HT	0.8495	0.8031	0.8649	0.6044	0.8031	0.7716	0.8351	0.8048	0.4054	0.7568	0.2623	0.6212	0.569	0.569	0.2359	0.8326	0.7277
	B. catulorum MRM 8.19T	0.7888	0.7127	0.8299	0.5111	0.7127	0.6895	0.8212	0.8538	0.2476	0.7807	0.2308	0.604	0.568	0.568	0.2259	0.6907	0.6396
	B. callitrichos AFB22-5T	0.8608	0.8071	0.869	0.5851	0.8071	0.732	0.8489	0.8489	0.795	0.7676	0.6517	0.6515	0.6046	0.6046	0.7577	0.8069	0.7352
	B. callitrichidarum TRI 5T	0.8546	0.8082	0.8699	0.5969	0.8082	0.7937	0.8489	0.8442	0.359	0.759	0.652	0.6468	0.5707	0.5707	0.7422	0.8125	0.7169
	B. biavatii AFB23-4T	0.8291	0.786	0.8658	0.5258	0.786	0.7578	0.8442	0.8224	0.8774	0.6761	0.3333	0.6508	0.4516	0.4516	0.3151	0.7833	0.7059
	B. aesculapii MRM 3/1T	0.8557	0.8054	0.8562	0.595	0.8054	0.7205	0.8489	0.8436	0.7866	0.7647	0.25	0.6923	0.5857	0.5857	0.782	0.7912	0.6864
	B. callimiconis 2028BT	0.8005	0.7183	0.8699	0.5064	0.7183	0.7227	0.8489	0.8638	0.2762	0.8011	0.5997	0.6396	0.5789	0.5789	0.7203	0.6907	0.6486
	B. goeldii LMG 30939T	0.825	0.7918	0.8562	0.5674	0.7918	0.7489	0.8463	0.8066	0.6972	0.8245	0.3438	0.6798	0.5672	0.5672	0.7266	0.7681	0.7189
	B. jacchi MRM 9.3T	0.8495	0.79	0.8562	0.5801	0.79	0.7294	0.8514	0.8915	0.3469	0.4516	0.6016	0.625	0.557	0.557	0.79	0.7945	0.7477
	B. aerophilum TRE 17T	0.8342	0.797	0.8514	0.5528	0.797	0.7589	0.8492	0.8598	0.2208	0.8226	0.6232	0.6719	0.5791	0.5791	0.7405	0.7707	0.7431
	B. avesanii TRE CT	0.8495	0.7477	0.8836	0.6246	0.7477	0.7444	0.8186	0.8868	0.2368	0.2358	0.629	0.6564	0.4505	0.4505	0.2308	0.7966	0.656
	B. miconisargentati 82T25T	0.85	0.81	0.88	0.6	0.81	0.8	0.85	0.86	0.31	0.76	0.3	0.57	0.65	0.65	0.75	0.75	0.71
	B. saguinibicoloris 79T10T	0.87	0.81	0.86	0.59	0.81	0.71	0.85	0.85	0.79	0.72	0.34	0.57	0.65	0.65	0.73	0.81	0.74
	B. Platyrrhinorum SMA 15T	0.824	0.8302	0.8299	0.5495	0.8302	0.7567	0.8715	0.8962	0.2294	0.8032	0.6176	0.6522	0.5838	0.5838	0.7163	0.7741	0.7189
	B. amazonense 82T18T	0.83	0.78	0.89	0.54	0.78	0.77	0.85	0.88	0.67	0.27	0.33	0.58	0.67	0.67	0.23	0.77	0.71
	B. pluvialisilvae 82T24T	0.79	0.71	0.82	0.5	0.71	0.69	0.86	0.8	0.23	0.79	0.59	0.56	0.61	0.61	0.75	0.7	0.64
	B. miconis 82T10T	0.83	0.79	0.87	0.52	0.79	0.77	0.85	0.87	0.68	0.45	0.33	0.72	0.65	0.65	0.33	0.77	0.71
	B. pongonis 64T4T	0.88	0.85	0.94	0.68	0.85	0.74	0.87	0.83	0.41	0.76	0.83	0.58	0.64	0.64	0.76	0.8	0.72
	B. colobi 80T4T	0.86	0.79	0.87	0.63	0.79	0.79	0.84	0.86	0.65	0.76	0.38	0.57	0.63	0.63	0.73	0.82	0.73
	B. erythrocebi VB31T	0.9	0.86	0.93	0.7	0.86	0.8	0.86	0.83	0.59	0.77	0.84	0.64	0.57	0.57	0.76	0.81	0.72
	B. olomucense VB 26T	0.86	0.81	0.9	0.59	0.81	0.79	0.85	0.88	0.41	0.71	0.71	0.63	0.57	0.57	0.69	0.81	0.74
	B. santillanense 82T1T	0.87	0.8	0.85	0.59	0.8	0.75	0.86	0.86	0.79	0.42	0.65	0.61	0.62	0.62	0.32	0.75	0.74
	B. moraviense VB 25T	0.84	0.75	0.87	0.64	0.75	0.75	0.83	0.87	0.28	0.25	0.63	0.63	0.55	0.55	0.29	0.8	0.7
	B. oedipodis VB 24T	0.86	0.81	0.9	0.59	0.81	0.79	0.85	0.88	0.41	0.71	0.71	0.63	0.57	0.57	0.69	0.81	0.74
	B. panos VB 23T	0.85	0.33	0.32	0.28	0.33	0.76	0.34	0.83	0.34	0.77	0.26	0.28	0.58	0.58	0.74	0.77	0.71
	B. leontopitheci 2177BT	0.84	0.83	0.84	0.55	0.83	0.76	0.86	0.87	0.52	0.75	0.62	0.64	0.57	0.57	0.75	0.73	0.72
	B. cebidarum 2176BT	0.85	0.8	0.86	0.6	0.8	0.8	0.84	0.86	0.74	0.76	0.28	0.63	0.56	0.56	0.74	0.83	0.72
	B. ramosum TRE MT	0.8546	0.7989	0.8581	0.548	0.7989	0.7495	0.8417	0.8095	0.2785	0.828	0.6179	0.6545	0.5546	0.5546	0.7543	0.8072	0.7294
	B. simiasciurei SMA 1T	0.797	0.7052	0.7973	0.4968	0.7052	0.6788	0.8615	0.7383	0.2533	0.7861	0.5937	0.5385	0.5913	0.5913	0.7414	0.6949	0.6351
	B. samirii 2033BT	0.8193	0.7635	0.8776	0.5346	0.7635	0.7146	0.8363	1	0.4	0.2759	0.3611	0.6406	0.6962	0.6962	0.225	0.7582	0.7281
	B. simiiventris 81T8T	0.85	0.8	0.85	0.53	0.8	0.76	0.84	0.91	0.33	0.82	0.61	0.57	0.67	0.67	0.75	0.77	0.76
Human Adult	B. adolescentis E194aT	1	1	0.9933	0.9936	1	0.8396	0.995	0.8349	1	0.9905	0.9828	1	1	1	0.9932	0.7992	0.7248
	B. angulatum B 677T	0.8724	0.8548	0.9315	0.6921	0.8548	0.782	0.8615	0.8598	0.5882	0.7742	0.8329	0.6567	0.5803	0.5803	0.7569	0.9982	1
	B. longum subsp. longum E194bT	0.8619	0.8156	0.8919	0.6231	0.8156	0.7904	0.8413	0.8692	0.359	0.773	0.3115	0.6515	0.5905	0.5905	0.7345	0.7804	0.7235
	B. faecale CU3-7T	0.99	0.99	0.99	1	0.99	0.84	0.99	0.93	0.59	0.99	0.99	0.99	0.99	0.99	0.99	0.99	0.99
	B. scardovii SBL0071/83T	0.8444	0.791	0.8611	0.5528	0.791	0.7898	0.8363	0.8868	0.375	0.828	0.676	0.641	0.5736	0.5736	0.2303	0.7514	0.7324
	B. bifidum TiT	0.824	0.8302	0.8425	0.5405	0.8302	0.8302	0.7522	0.8551	0.2294	0.8032	0.6162	0.6522	0.5838	0.5838	0.7197	0.7722	0.7189
	B. catenulatum subsp. catenulatum B 699T	0.901	0.9151	0.9329	0.7102	0.9151	0.9169	0.9572	0.9155	0.4242	0.9528	0.8321	0.7718	0.7769	0.7769	0.8316	0.8926	0.8643
	B. dentium B 764T	0.9239	0.9108	0.9195	0.6952	0.9108	0.8523	0.9547	0.8066	0.8833	0.9292	0.8336	0.7376	0.7239	0.7239	0.8213	0.8977	0.8597
	B. gallicum P6T	0.7649	0.7381	0.8041	0.4936	0.7381	0.6723	0.8136	0.9292	0.7572	0.3421	0.439	0.5505	0.4408	0.4408	0.2783	0.734	0.6697
	B. catenulatum subsp. kashiwanohense HM2-2T	0.901	0.9114	0.9329	0.707	0.9114	0.9484	0.9496	0.8458	0.4242	0.9575	0.8178	0.7805	0.7788	0.7788	0.8282	0.8939	0.8688
Human Infant	B. longum subsp. infantis E194bT	0.8568	0.8101	0.8784	0.6231	0.8101	0.7904	0.8413	0.8962	0.2301	0.7701	0.8506	0.6515	0.5717	0.5717	0.7276	0.7845	0.7371
	B. breve S1T	0.8542	0.8082	0.8784	0.6049	0.8082	0.7859	0.8438	0.9206	0.6239	0.7667	0.2971	0.6414	0.5482	0.5482	0.7118	0.7782	0.7306
	B. pseudocatenulatum B 1279T	0.901	0.928	0.9195	0.7134	0.928	0.9169	0.9521	0.7418	0.2927	0.9528	0.8725	0.7756	0.7731	0.7731	0.8179	0.8957	0.8552
Fermented Products	B. aquikefiry R-54638T	0.7448	0.6462	0.6783	0.4423	0.6462	0.5924	0.7469	0.7877	0.5879	0.35	0.3148	0.4873	0.273	0.273	0.2909	0.7267	0.6441
	B. crudilactis FR62/b/3T	0.7712	0.6884	0.766	0.4863	0.6884	0.6407	0.7719	0.7877	0.6392	0.4545	0.3226	0.3654	0.279	0.279	0.2357	0.7267	0.5973
	B. mongoliense YIT10443T	0.7784	0.7071	0.8231	0.4625	0.7071	0.5991	0.8111	0.7793	0.2833	0.3594	0.2911	0.5803	0.4892	0.4892	0.2384	0.75	0.6818
	B. psycraerophilum T16T	0.7749	0.6754	0.766	0.4877	0.6754	0.6453	0.7619	0.8255	0.5912	0.4103	0.6667	0.2581	0.2794	0.2794	0.2836	0.7294	0.6351
	B. tibigranuli TMW 2.2057T	0.76	0.75	0.81	0.53	0.75	0.6	0.79	0.81	0.67	0.42	0.33	0.56	0.57	0.57	0.33	0.77	0.68
Insect	B. actinocoloniiforme LISLUC III-P2T	0.3571	0.5765	0.2917	0.5172	0.5765	0.2384	0.3488	0.3846	0.2857	0.3333	0.2958	0.5579	0.3571	0.3571	0.271	0.7669	0.5766
	B. apousia W8102T	0.7	0.63	0.74	0.43	0.63	0.64	0.75	0.38	0.21	0.27	0.34	0.29	0.45	0.45	0.27	0.74	0.57
	B. asteroides C 51T	0.7023	0.6369	0.731	0.3745	0.6369	0.6379	0.7469	0.3103	0.21	0.2727	0.3415	0.439	0.2902	0.2902	0.3167	0.7331	0.5491
	B. bohemicum JEMLUC VII-4T	0.7259	0.6927	0.7972	0.5014	0.6927	0.6108	0.8086	0.4964	0.3333	0.3214	0.3462	0.4453	0.4425	0.4425	0.2406	0.7282	0.6818
	B. bombi BLUCI/TPT	0.7932	0.6866	0.7785	0.4818	0.6866	0.542	0.8035	0.3846	0.4054	0.3026	0.2527	0.2361	0.2384	0.2311	0.2556	0.7389	0.6881
	B .coryneforme C 215T	0.715	0.6604	0.7671	0.4349	0.6604	0.6351	0.7644	0.3056	0.3333	0.4286	0.3438	0.4286	0.3509	0.3509	0.3208	0.7479	0.6009
	B. commune H23-83T	0.6939	0.7276	0.7973	0.503	0.7276	0.5962	0.7632	0.3846	0.3056	0.3617	0.4444	0.56	0.4633	0.4633	0.2632	0.7016	0.6697
	B. indicum C 410T	0.715	0.6604	0.774	0.4379	0.6604	0.6351	0.7669	0.2945	0.3333	0.4286	0.3438	0.4266	0.345	0.345	0.3208	0.75	0.6009
	B. mellis Bin7T	0.71	0.64	0.74	0.43	0.64	0.64	0.75	0.26	0.31	0.27	0.34	0.45	0.32	0.32	0.27	0.74	0.56
	B. mizhiense S053-2T	0.69	0.63	0.73	0.44	0.63	0.64	0.75	0.38	0.25	0.27	0.28	0.3	0.44	0.44	0.27	0.74	0.57
	B. polysaccharolyticum W8117T	0.7	0.64	0.74	0.37	0.64	0.64	0.75	0.38	0.25	0.27	0.38	0.29	0.45	0.45	0.27	0.74	0.57
	B. choladohabitans B14384H11T	0.71	0.64	0.73	0.42	0.64	0.63	0.75	0.27	0.36	0.27	0.45	0.31	0.45	0.45	0.27	0.74	0.57
	B.xylocopae XV 2T	0.7239	0.6199	0.7465	0.4281	0.6199	0.6184	0.7625	0.4158	0.23	0.2857	0.3958	0.567	0.3398	0.3398	0.3846	0.7203	0.6133
	B. aemilianum XV 10T	0.7487	0.7121	0.8356	0.4489	0.7121	0.6447	0.7859	0.8255	0.3673	0.2889	0.3288	0.3538	0.5705	0.5705	0.3012	0.7881	0.6422
Rodent	B. animalis subsp. animalis R 101-8T	0.7429	0.7542	0.7917	0.5437	0.7542	0.6035	0.8514	0.7385	0.25	0.4737	0.3415	0.62	0.4494	0.4494	0.3409	0.8176	0.653
	B. tsurumiense OMB 115T	0.8128	0.7449	0.8523	0.5234	0.7449	0.5944	0.8338	0.786	0.2609	0.281	0.6342	0.5859	0.4183	0.4183	0.2913	0.7418	0.6651
	B. criceti Ham19ET	0.7789	0.7342	0.7762	0.5563	0.7342	0.625	0.8589	0.8122	0.2826	0.375	0.4118	0.6042	0.4348	0.4348	0.3409	0.7956	0.6368
	B. castoris 2020BT	0.7686	0.7323	0.7902	0.5669	0.7323	0.6226	0.8589	0.756	0.22	0.375	0.3696	0.6	0.4415	0.4415	0.383	0.7988	0.6518
	B. dolichotidis 2036BT	0.7228	0.7323	0.8108	0.489	0.7323	0.6231	0.8388	0.8302	0.2079	0.3947	0.2907	0.5347	0.3816	0.3816	0.2593	0.7543	0.6937
	B. merycicum RU 915BT	0.8769	0.843	0.9384	0.6921	0.843	0.7303	0.8589	0.783	0.4062	0.7634	0.2472	0.6305	0.591	0.591	0.7708	0.7814	0.7156
Bovine rumen	B. pseudolongum subsp. globosum RU 224T	0.7841	0.743	0.7902	0.5609	0.743	0.6222	0.8514	0.9439	0.3393	0.2838	0.3091	0.6275	0.471	0.471	0.4828	0.798	0.6622
	B. ruminantium RU 687T	0.934	0.9465	0.9459	0.7859	0.9465	0.8422	0.9748	0.8131	0.9874	0.981	0.3021	0.7923	0.8406	0.8406	0.9075	0.9415	0.905
	B. boum RU 917T	0.8295	0.7658	0.7877	0.5061	0.7658	0.6247	0.8186	0.7944	0.6811	0.4091	0.5563	0.6	0.4935	0.4935	0.3333	0.7756	0.6866
Rabbit	B. animalis subsp. lactis UR 1T	0.7455	0.7598	0.7972	0.5316	0.7598	0.6057	0.8463	0.3723	0.25	0.2577	0.3297	0.61	0.4494	0.4494	0.359	0.8116	0.6575
	B. cuniculi RA 93T	0.7051	0.7379	0.7724	0.5212	0.7379	0.6057	0.8287	0.4158	0.2079	0.2576	0.2705	0.6108	0.4675	0.4675	0.2333	0.7694	0.64
	B. magnum RA 3T	0.7617	0.7444	0.8082	0.4805	0.7444	0.6353	0.8237	0.397	0.3265	0.2857	0.4444	0.5833	0.4261	0.4261	0.2821	0.7458	0.7091
	B. gallinarum subsp. saeculare RA 161T	0.7795	0.7813	0.8276	0.5403	0.7813	0.6593	0.8665	0.8047	0.3438	0.2778	0.6	0.6582	0.6835	0.6835	0.3654	0.7448	0.7431
	B. italicum. Rab 10AT	0.7763	0.7286	0.7832	0.3077	0.7286	0.6247	0.864	0.8233	0.22	0.2969	0.2188	0.5961	0.4194	0.4194	0.3833	0.7865	0.6562
Pig	B. choerinum SU 806T	0.7738	0.7288	0.7832	0.5728	0.7288	0.6182	0.8615	0.7877	0.22	0.4062	0.2613	0.6031	0.4302	0.4302	0.4	0.8059	0.6593
	B.pseudolongum subsp. pseudolongum PNC-2-9GT	0.7815	0.7103	0.7793	0.5599	0.7103	0.6222	0.8413	0.8692	0.3214	0.2985	0.3438	0.6176	0.4774	0.4774	0.3333	0.8068	0.6712
	B. thermacidophilum subsp. thermacidophilum 36cT	0.8372	0.7596	0.8531	0.5167	0.7596	0.619	0.8113	0.8224	0.6811	0.7527	0.6667	0.6071	0.5227	0.5227	0.6944	0.7798	0.6606
	B. longum subsp. suis SU 859T	0.8568	0.8156	0.8716	0.6192	0.8156	0.7927	0.8413	0.8131	0.2252	0.7676	0.7747	0.6515	0.5659	0.5659	0.731	0.7765	0.7371
	B. apri RP115T	0.85	0.76	0.81	0.52	0.76	0.62	0.82	0.82	0.69	0.45	0.57	0.62	0.42	0.42	0.32	0.79	0.67
	B. longum subsp. suillum SU 851T	0.86	0.81	0.88	0.62	0.81	0.79	0.84	0.87	0.23	0.77	0.88	0.65	0.57	0.57	0.73	0.79	0.74
	B. porcinum P 3-14T	0.8397	0.7596	0.8531	0.5106	0.7596	0.6161	0.8237	0.8131	0.678	0.7347	0.6152	0.6071	0.5354	0.5354	0.691	0.7568	0.6606
	B. thermophilum P 2-91T	0.827	0.7658	0.7945	0.5	0.7658	0.6204	0.8212	0.3959	0.678	0.2414	0.5627	0.6	0.487	0.487	0.3231	0.7735	0.6866
Birds	B. gallinarum subsp. gallinarum Ch 206-5T	0.7846	0.7832	0.8425	0.5373	0.7832	0.6681	0.8741	0.398	0.3	0.2917	0.23	0.6649	0.6772	0.6772	0.4242	0.7433	0.7385
	B. phasiani 6T3T	0.79	0.77	0.84	0.53	0.77	0.66	0.87	0.83	0.32	0.26	0.63	0.67	0.66	0.66	0.35	0.76	0.73
	B. pullorum P 145T	0.7722	0.7925	0.8414	0.5359	0.7925	0.6703	0.8589	0.8263	0.3256	0.2917	0.5893	0.6327	0.6731	0.6731	0.4286	0.7655	0.7248
	B. anseris Goo31DT	0.7738	0.7286	0.7902	0.5651	0.7286	0.6319	0.8564	0.7594	0.321	0.4062	0.3684	0.601	0.3949	0.3949	0.3833	0.774	0.6575
Sewage	B. minimum F 392T	0.7846	0.6735	0.8138	0.4784	0.6735	0.5621	0.7632	0.8212	0.7089	0.4146	0.5789	0.5745	0.3989	0.3989	0.2429	0.758	0.7
	B. subtile F 395T	0.7815	0.7481	0.8056	0.4807	0.7481	0.618	0.801	0.8131	0.6594	0.2808	0.4706	0.6053	0.5696	0.5696	0.3371	0.7901	0.7045
Sloth	B. choloepi BRDM 6T	0.7922	0.7407	0.7755	0.5248	0.7407	0.5688	0.8263	0.8224	0.2389	0.23	0.23	0.5346	0.4064	0.4064	0.23	0.6633	0.6606
Pet	B. canis GSD1FST	0.76	0.75	0.78	0.53	0.75	0.63	0.86	0.83	0.41	0.4	0.3	0.39	0.64	0.64	0.27	0.84	0.77
