# Supplementary material for: Folate-producing bifidobacteria: metabolism, genetics, and relevance
Source: Microbiome Res Rep. 2023 Dec 12;3(1):11. doi: 10.20517/mrr.2023.59 (PMC10917623; doi:10.20517/mrr.2023.59)
Supplement: Supplementary file 4 — Supplementary Materials [file mrr-3-1-11-SupplementaryMaterials.zip]

Archive with 4 entries (3 files):
- mrr2059-SupplementaryMaterials/
- mrr2059-SupplementaryMaterials/mrr2059-SupplementaryMaterials.pdf
- mrr2059-SupplementaryMaterials/mrr2059-SupplementaryMaterials.xlsx
- mrr2059-SupplementaryMaterials/mrr2059-SupplementaryMaterials1.pdf
